# Supplementary material for: Morphological Analyses and QTL Mapping of Mottled Leaf in Zucchini (Cucurbita pepo L.)
Source: Int J Mol Sci. 2024 Feb 20;25(5):2491. doi: 10.3390/ijms25052491 (PMC10931640; doi:10.3390/ijms25052491)
Supplement: Supplementary file 1 [file ijms-25-02491-s001.zip]

Archive with 8 entries (8 files):
- Figure S1.docx
- Figure S2.docx
- Figure S3.docx
- Figure S4.docx
- Table S1.docx
- Table S2.docx
- Table S3.docx
- Table S4.docx
